# Supplementary material for: Long non-coding RNA nuclear enriched abundant transcript 1 (NEAT1) modulates inhibitor of DNA binding 1 (ID1) to facilitate papillary thyroid carcinoma development by sponging microRNA-524-5p
Source: Bioengineered. 2022 May 30;13(5):13201–12. doi: 10.1080/21655979.2022.2076498 (PMC9275871; doi:10.1080/21655979.2022.2076498)
Supplement: Supplemental Material [file KBIE_A_2076498_SM0807.zip]

Archive with 4 entries (3 files):
- 2076498/
- 2076498/IACUC.jpg
- 2076498/IRB.jpg
- 2076498/Raw data of western blot.xlsx
