# Supplementary material for: Long non-coding RNA nuclear enriched abundant transcript 1 (NEAT1) modulates inhibitor of DNA binding 1 (ID1) to facilitate papillary thyroid carcinoma development by sponging microRNA-524-5p
Source: Bioengineered. 2022 May 30;13(5):13201–12. doi: 10.1080/21655979.2022.2076498 (PMC9275871; doi:10.1080/21655979.2022.2076498)
Supplement: Supplemental Material [file KBIE_A_2076498_SM0807.zip › 2076498/Raw data of western blot.xlsx]

## Sheet: Sheet1
Fig2F	Control	SD	si-NC	SD	si-NEAT1	SD
CyclinD1	1	0.09	1.05	0.12	0.42	0.06
Bax	1	0.12	0.96	0.08	2.41	0.22
MMP9	1	0.08	1.01	0.09	0.35	0.05
Fig2G	Control	SD	si-NC	SD	si-NEAT1	SD
CyclinD1	1	0.08	0.95	0.08	0.33	0.06
Bax	1	0.09	1.02	0.12	1.98	0.15
MMP9	1	0.12	1.01	0.09	0.25	0.04
Fig3L	Control	SD	si-NC	SD	si-NEAT1	SD	si-NEAT1+anti-miR-NC	SD	si-NEAT1+anti-miR-524-5p	SD
CyclinD1	1	0.1	1	0.09	0.4	0.06	0.42	0.06	0.88	0.09
Bax	1	0.09	0.96	0.08	2.53	0.21	2.4	0.25	1.45	0.12
MMP9	1	0.08	0.98	0.09	0.31	0.05	0.33	0.05	0.78	0.08
Fig3M	Control	SD	si-NC	SD	si-NEAT1	SD	si-NEAT1+anti-miR-NC	SD	si-NEAT1+anti-miR-524-5p	SD
CyclinD1	1	0.09	0.95	0.08	0.33	0.06	0.31	0.05	0.85	0.08
Bax	1	0.12	0.98	0.09	1.98	0.15	2.01	0.21	1.22	0.12
MMP9	1	0.1	1.05	0.12	0.25	0.04	0.28	0.03	0.78	0.08
Fig4E	Normal	SD	PTC	SD
	1	0.15	2.16	0.21
Fig4G	Nthy-ori 3-1	SD	IHH-4	SD	TPC-1	SD	NIM	SD
	1	0.08	2.11	0.11	2.91	0.22	2.66	0.12
Fig4K	miR-NC	SD	miR-524-5p	SD	anti-miR-NC	SD	anti-miR-524-5p	SD
	1	0.07	0.59	0.08	0.98	0.07	1.89	0.1
Fig4L	miR-NC	SD	miR-524-5p	SD	anti-miR-NC	SD	anti-miR-524-5p	SD
	1	0.09	0.53	0.08	0.98	0.06	1.99	0.2
Fig5E	Control	SD	miR-NC	SD	miR-524-5p	SD	miR-524-5p+pcDNA	SD	miR-524-5p+ID1	SD
CyclinD1	1	0.1	0.98	0.09	0.43	0.06	0.4	0.06	0.85	0.12
Bax	1	0.12	1.05	0.15	2.5	0.2	2.6	0.21	1.4	0.1
MMP9	1	0.1	1.03	0.1	0.28	0.05	0.3	0.06	0.75	0.08
Fig5F	Control	SD	miR-NC	SD	miR-524-5p	SD	miR-524-5p+pcDNA	SD	miR-524-5p+ID1	SD
CyclinD1	1	0.09	0.95	0.08	0.3	0.06	0.28	0.05	0.81	0.09
Bax	1	0.08	1.03	0.12	1.89	0.15	1.95	0.2	1.15	0.09
MMP9	1	0.12	1.05	0.1	0.26	0.04	0.29	0.05	0.72	0.08
Fig6A	Control	SD	si-NC	SD	si-NEAT1	SD	si-NEAT1+anti-miR-NC	SD	si-NEAT1+anti-miR-524-5p	SD
	1	0.08	1	0.08	0.43	0.07	0.45	0.07	0.85	0.09
Fig6B	Control	SD	si-NC	SD	si-NEAT1	SD	si-NEAT1+anti-miR-NC	SD	si-NEAT1+anti-miR-524-5p	SD
	1	0.07	0.96	0.06	0.53	0.06	0.52	0.07	0.9	0.08
Fig7E	si-NC	SD	si-NEAT1	SD
	1	0.08	0.45	0.09
